# Supplementary material for: Heart Rate Variability from Wearable Photoplethysmography Systems: Implications in Sleep Studies at High Altitude
Source: Sensors (Basel). 2022 Apr 9;22(8):2891. doi: 10.3390/s22082891 (PMC9028181; doi:10.3390/s22082891)
Supplement: Supplementary file 1 [file sensors-22-02891-s001.zip]

Archive with 1 entries (1 files):
- sensors-1639618-supplementary.pdf
